# Supplementary material for: Structural Insights into Bortezomib-Induced Activation of the Caseinolytic Chaperone-Protease System in Mycobacterium tuberculosis
Source: Nat Commun. 2025 Apr 11;16:3466. doi: 10.1038/s41467-025-58410-4 (PMC11992174; doi:10.1038/s41467-025-58410-4)
Supplement: Supplementary file 4 — Source Data [file 41467_2025_58410_MOESM4_ESM.xlsx]

## Sheet: Source data for Fig. 1b
			Source data for Fig. 1b	[BTZ] (μM)	Relative activity
				0	0	0	0
				1	0.8	0.64	0.65
				5	29.58	31.17	32.17
				10	81.51	77.83	78.84
				15	100	99.62	99.68
				20	98.48	98.55	98.67
				25	83.79	84.58	83.28
				50	36.68	37.91	36.97
				100	18.51	19.18	20.13
				200	7.6	8.07	8.18
				1000	0.08	0.0751	0.087

## Sheet: Source data for Fig. 1c
Source data for Fig. 1c	[BTZ] (μM)	Relative activity
	0	34.13	35.1	34.31
	1	97.96	95.54	96.12
	5	95.48	99.21	98.34
	20	83.63	85.74	84.59
	40	74.45	73.73	73.98
	80	57.9	59.25	58.47
	160	47.49	46.14	46.75

## Sheet: Source data for Fig. 1d
			Source data for Fig. 1d	[BTZ] (μM)	Relative activity
				0	2.37104	2.26697	2.2
				1	3.37104	3.66516	3.6
				5	90.4525	91.086	90.6
				10	95.9276	99.18	98.6
				15	90.4977	89.638	90.2
				20	89.9095	87.6471	87.2
				25	81.7647	80.905	81.3
				50	71.4932	69.2308	70.5
				100	50.3982	54.3891	53.6
				200	44.8416	46.2443	46.2
				1000	31.6742	35.6561	34.8

## Sheet: Source data for Fig. 1e
PKM-AMC concentration (μM)	1 μM BTZ			2.5 μM BTZ			5 μM BTZ			7.5 μM BTZ			10 μM BTZ			12.5 μM BTZ			15 μM BTZ			20 μM BTZ			25 μM BTZ
75	0.0002171	0.00050942	0.00062192	0.00310155	0.00489578	0.00521712	0.0064269	0.0103154	0.00976154	0.0215884	0.0251596	0.0262521	0.0216288	0.0313673	0.0299942	0.0237116	0.0364558	0.0334731	0.0461943	0.0482654	0.0452684	0.0190962	0.031275	0.0187431	0.031275	0.0345462	0.034528
150	0.00072	0.00167078	0.00261807	0.0066693	0.0120808	0.0113192	0.0139962	0.0234231	0.0218539	0.0500481	0.0575827	0.0582245	0.0388443	0.067524	0.0574558	0.0425077	0.0749423	0.0659423	0.0986884	0.0872308	0.0971257	0.0360981	0.0737308	0.0371367	0.0737307	0.0672692	0.080093
300	0.0022857	0.00129231	0.00467135	0.0152193	0.0258058	0.0239654	0.0264172	0.0497942	0.0481327	0.100327	0.108635	0.0983293	0.07725	0.151788	0.116423	0.0871731	0.159865	0.122308	0.222981	0.155481	0.232785	0.0852115	0.127846	0.0861258	0.127846	0.126404	0.128257
600	0.0066288	0.00541328	0.0125769	0.0458904	0.0562846	0.0657308	0.0681922	0.102404	0.105346	0.245538	0.254192	0.241689	0.164019	0.293192	0.269712	0.265462	0.310731	0.283442	0.277096	0.263192	0.281576	0.183346	0.236135	0.193572	0.236135	0.319038	0.253954
1200	0.0238557	0.0361154	0.0348115	0.0971538	0.116731	0.126308	0.175731	0.299481	0.220904	0.470308	0.439346	0.442269	0.50547	0.545423	0.520731	0.721923	0.686942	0.64225	0.527135	0.602885	0.513749	0.373212	0.425538	0.397732	0.425538	0.532154	0.417841
2400	0.0692885	0.081	0.0905192	0.293481	0.255577	0.264538	0.411115	0.304615	0.417038	0.658465	0.704808	0.712479	0.910769	0.923077	1.07019	0.996923	1.00769	1.14423	0.860192	0.926538	0.871363	0.621346	0.674423	0.613754	0.674423	0.753462	0.661359
4800	0.144923	0.188308	0.170885	0.406038	0.456038	0.430173	0.623077	0.552692	0.507885	0.884615	0.790019	0.802357	1.02308	0.985123	1.15769	1.16154	1.2376	1.24038	0.868846	1.03673	0.881892	0.648462	0.748269	0.631246	0.690577	0.771346	0.702673
Source data for Fig. 1e

## Sheet: Source data for Fig. 1f
Source data for Fig. 1e		[BTZ] uM	The K1/2 of MtbCpP1P2 toward PKM-AMC (μM)
		1	4160	4180	4623
		2.5	3349	3491	3026
		5	2100	2003	2461
		7.5	1590	1610	1330
		10	1198	1208.8	1241
		12.5	1087	1097	1153
		15	1129	1151	1124
		20	1007	988	1110
		25	876	813.5	888.8

## Sheet: Source data for Fig. 1g
Source data for Fig. 1g		[BTZ] uM	Peptidase activity (Vmax, μM/s)
		0	0	0	0
		1	0.3256	0.3056	0.2751
		2.5	0.6444	0.54334	0.6048
		5	0.7854	0.8064	0.73688
		7.5	0.9824	1.026	0.9367
		10	1.175	1.025	1.11523
		12.5	1.315	1.2351	1.2847
		15	1.113	1.0322	0.98345
		20	0.8116	0.8826	0.908
		25	0.7938	0.84845	0.8367

## Sheet: Source data for Fig. 2f
Source data for Fig. 2f		WT			MtbClpP1S98AP2			MtbClpP1P2S110A
	Relative activity	100	98.78	99.45	5.1	8.07	9.11	93.22	85.5	84.7

## Sheet: Source data for Fig. 2g
Source data for Fig. 2g		WT			MtbClpP1S98AP2			MtbClpP1P2S110A
	Relative activity	100	97.32	98.61	5.61	3.46	4.44	77.11	80.2	78.32

## Sheet: Source data for Fig. 2h
Source data for Fig. 2h		WT			MtbClpP1S98AP2			MtbClpP1P2S110A
	Relative activity	100	98.17	99.26	2.64	3.08	2.53	65.3	75.1	73.63

## Sheet: Source data for Fig. 3f
Log10[ClpP1P2] (μM)	Control			10 μM BTZ				Source data for Fig. 3f
0.0025	0.000141	0.000181	0.0001799	0.000489167	0.000516667	0.0005124
0.005	0.0003067	0.000304	0.0003014	0.000600083	0.0007225	0.0007199
0.1	0.000483	0.000523	0.00052199	0.00152667	0.00126917	0.00126389
0.18	0.001425	0.001155	0.001125	0.00274833	0.00321167	0.003199
0.36	0.001812	0.0024	0.0019	0.00574167	0.00512083	0.00492083
0.72	0.002839	0.003738	0.003712	0.00691	0.00783333	0.007912
1.44	0.004354	0.004937	0.004967	0.0111833	0.0101667	0.010098
1.8	0.005243	0.006065	0.006012	0.0124333	0.0125	0.0124916
3.6	0.008254	0.007244	0.007228	0.01235	0.0136667	0.013411
7.2	0.00895	0.00775	0.00705	0.012475	0.0133333	0.0138333
10.8	0.009193	0.008593	0.0085927	0.0143417	0.014	0.01391

[truncated: 5 more sheets: Source data for Fig. 3g, Source data for Fig. 3h-i, Supplementary Fig.1a, Supplementary Fig.2a, Supplementary Fig.2d]
